# Supplementary material for: Sleep fragmentation exacerbates myocardial ischemia‒reperfusion injury by promoting copper overload in cardiomyocytes
Source: Nat Commun. 2024 May 7;15:3834. doi: 10.1038/s41467-024-48227-y (PMC11076509; doi:10.1038/s41467-024-48227-y)
Supplement: Supplementary file 4 — Source Data [file 41467_2024_48227_MOESM4_ESM.xlsx]

## Sheet: Fig. 1C
LVEF	Control										SF
Sham(%)	92	90	85	91	92	85.9	89	88	86	88	90.6	82	86	88	82	82.8	88.6	87	86.9	85.5
I/R(%)	63.8	68.1	57	57.6	65.7	62	60.5	58.7	61.5	64.5	47	54.8	41.85	46.87	52.88	53	53.4	55.4	54.4	57

## Sheet: Fig.1D
LVFS	Control										SF
Sham(%)	58	55	49	56	59	49	54	52	50	52	56	45	49	52	45	46	53	51	50.4	49
I/R(%)	29.7	32.8	25.6	25.8	31	28.6	27.7	26.32	28.4	30.25	20	24.2	17.4	20	23.2	23.2	23.4	24.6	24	25.2

## Sheet: Fig.1E
LVIDd	Control										SF
Sham(mm)	3.6	3.3	3.4	3.1	2.5	3.8	3.4	3.8	3.9	3.7	3.6	3.5	3.4	4.2	3.5	3.9	3.8	3.8	3.9	3.6
I/R(mm)	3.8	4	4.4	4.1	4.1	4.1	4.5	3.3	4.6	4.1	5.1	4.4	5.3	5.3	4.7	4.3	4.4	4.5	4.3	3.5

## Sheet: Fig.1F
LVIDs	Control										SF
Sham(mm)	1.5	1.5	1.8	1.3	1	2	1.5	1.8	1.9	1.8	1.6	1.9	1.8	2	2	2.1	1.8	1.9	1.9	1.9
I/R(mm)	2.7	2.7	3.3	3.1	2.8	2.9	3.2	2.4	3.3	2.8	4.1	2.1	4.4	4.3	3.6	3.3	3.4	3.4	3.3	2.6

## Sheet: Fig.1H
infarction area	Control					SF
Sham(%)	0.518755	2.60508	3.48532	2.21936	1.29812	7.13386	3.82787	2.73002	3.95332	5.81325
I/R(%)	20.7871	22.0369	23.4317	26.4508	22.9002	37.7237	47.4581	36.3879	34.6488	38.9493

## Sheet: Fig.1J
Tunnel positive	Control										SF
Sham(%)	2.07373	2.98063	3.38505	0.214823	6.49351						13.9094	9.40265	2.15054	2.33645	3.57143
I/R(%)	6.10169	11.2609	10.3213	6.78497	11.3014	6.28707	10.3371	6.19684	12.1247	6.70103	11.2069	38.0952	29.7151	27.0294	8.99281	11.2459	15.0623	15.6627	20.6437	12.7551

## Sheet: Fig.2B
MFI OF DLAT	Control										SF
Sham	0.519916	1.18643	1.44554	0.751479	1.02124	2.37801	1.32422	0.225889	0.704135	0.443145	14.5258	9.24095	7.6885	11.0909	6.42574	9.32255	6.54014	7.76693	6.62804	15.5506
I/R	65.1139	27.027	17.7522	26.4913	52.9323	47.0223	27.0788	34.5952	24.501	25.9931	117.582	145.823	120.349	115.481	94.2251	88.0367	106.267	51.7464	49.9665	27.7993

## Sheet: Fig.2D-2I
DLAT oligomers WB(Fig.2D)	Control						SF
Sham	0.936986	0.986509	1.0765	0.792805	1.15865	1.04855	1.14201	1.20948	1.03781	1.65363	1.89051	1.89023
I/R	1.34578	1.30178	1.14245	1.71664	1.82765	1.81393	2.446	2.61499	2.21907	2.89407	2.63833	2.35551
dlat moners wb（Fig.2E）	Control						SF
Sham	0.822047	1.03212	1.14583	0.876739	1.09896	1.0243	1.04588	1.06307	1.05334	1.52726	1.62537	1.51645
I/R	0.807958	0.80881	0.782204	1.30196	1.41311	1.32673	0.569631	0.948514	0.850862	1.54405	1.21719	1.00957
lip-dlat（Fig.2F）	Control						SF
Sham	1	1.02701	1.07776	1	0.95656	0.776508	0.600503	0.572325	0.496973	0.494492	0.517638	0.503846
I/R	0.871787	0.802544	0.70396	0.522918	0.45849	0.530272	0.498756	0.492645	0.474138	0.398019	0.393496	0.373493
lip-dlST（Fig.2G）	Control						SF
Sham	1	0.930097	0.997656	1	0.838632	1.01744	0.50446	0.44692	0.438152	0.410673	0.412465	0.425762
I/R	0.964529	0.747031	0.623368	0.525242	0.466951	0.470433	0.40339	0.531025	0.444905	0.391414	0.38635	0.365867
FDX1（Fig.2H）	Control						SF
Sham	1	0.612746	0.905284	0.634647	1	0.571228	0.420169	0.37724	0.411588	0.353279	0.534072	0.732033
I/R	0.739759	0.53987	0.769366	0.398276	0.657368	0.554862	0.332316	0.363212	0.287684	0.41718	0.260116	0.356051
HSP70（Fig.2I）	Control						SF
Sham	1	1.2356	1.16198	0.323761	0.302461	0.41785	1.08927	1.02567	0.897192	0.880696	0.983365	0.920468
I/R	1.18338	1.33816	1.2685	0.787759	1.06439	1.14785	1.71132	1.82103	1.81694	2.26972	2.24897	1.98496

## Sheet: Fig.3A
COPPER	Control						SF						Control+I/R						SF+I/R
	6374	6629	6456	6606	6719		6863	6801	6927	7001	7422		8125.12	8477.29	8480.32	7726.05	8020.1	8318.51	8743.17	9233.3	8479.07	9314.37	8712.19	9170.42

## Sheet: Fig.3C
SLC31A mRNA	Control					SF
	1.10733	1.32899	1.23667	1.23525	1.29439	1.20021	1.16428	1.14607	1.0131	1.10242

[truncated: 82 more sheets: Fig.3D, Fig.3F, Fig.3I, Fig.3J, Fig.3L, Fig.3M, Fig.3N, Fig.3O, Fig. 4C, Fig. 4E, Fig. 4G-4K, Fig. 4L, Fig. 5B-5C, Fig. 5E, Fig. 5G, Fig. 5I-5N, Fig. 5O, Fig. 6B, Fig. 6D, Fig. 6E …]
